# Supplementary material for: Functional characterization of a bioengineered liver after heterotopic implantation in pigs
Source: Commun Biol. 2021 Oct 7;4:1157. doi: 10.1038/s42003-021-02665-2 (PMC8497596; doi:10.1038/s42003-021-02665-2)
Supplement: Supplementary file 6 — Supplementary Data 1 [file 42003_2021_2665_MOESM6_ESM.xlsx]

## Sheet: Figure 2g
Anderson et al – Fig 2g. BEL vWF Production
Days Relative to Hepatocyte Seeding	HUVEC Only-1	HUVEC Only-2	HUVEC Only-3	HUVEC Only-4	HUVEC Only-5		Hep Only-1	Hep Only-2	Hep Only-3	Hep Only-4	Hep Only-5	Hep Only-6	Hep Only-7		Co-culture-1	Co-culture-2	Co-culture-3	Co-culture-4	Co-culture-5	Co-culture-6	Co-culture-7
-12			3.383	4.184														2.61	3.799
-11	3.625		4.307	1.381	1.28566										1.2			2.213	2.664	7.05706	5.6728
-10	3.995	7.087	2.55	3.453	5.591										2.45	3.854	4.246	2.336	3.208	0.003697	4.79203
-9	3.485	5.253	3.895	3.559	4.35516										2.78	4.14	3.624	3.282	3.512	3.50665	7.82371
-8	2.095	2.923	4.728	2.808	-0.00559										3.885	6.474	8.062	4.253	2.261	2.8285	0.427566
-7	4.29	7.318	4.75	4.85	9.94257										1.565	5.726	6.322	1.03	2.959	6.31053	10.551
-6	2.36	5.008	3.635	2.147	1.06504										2.09	4.902	3.93	4.394	3.794	13.7898	5.6719
-5	1.11	2.242	3.928	4.49	8.36384										1.94	3.522	4.046	2.086	1.015	14.9138	7.80566
-4	2.25	5.214	6.759	4.937	7.08346										0.78	8.72	8.896	8.65	8.269	16.9078	10.8491
-3	6.125	8.625	10.6	6.786	8.8177										7.535	11.52	6.855	12.141	12.906	20.2599	17.7667
-2	15.8	17.88	13.98	8.616	14.5163										11.285	15.375	7.72	11.031	13.052	30.2323	20.1997
-1	24.335	25.663	17.439	12.729	18.7022										21.185	22.634	15.236	17.721	12.097	44.5427	35.8219
0	32.62	35.448	22.851	19.634	30.0021										23.81	24.557	14.944	16.802	17.37	57.6444	52.4641
1	34.42	28.7825	25.101	31.349	41.6201		1.1	2.66	2.765	4.85	1.317				24.265	25.966	16.34	29.71	30.729	55.938	37.0385
2	23.705	24.613	34.165	31.875	42.9577		2.095	2.76	5.515	1.4	4.789	5.0115	6.059		24.565	21.606	15.948	34.436	27.304	60.74	32.7851
Unit measurement: micrograms vWF produced per hour
*Each column represents measurements from an independent BEL

## Sheet: Figure 2h
Anderson et al – Fig 2h. BEL Albumin Production – 48 h post-hepatocyte seeding
HUVEC Only	Hep Only	Co-culture
11.0265	182.102	122.332
13.17	99.43	130.3
12.88	61.45	125.2
16.4	50.01	72.79
29.3397	59.87	73.58
	150.624	67.6266
	127.26	72.9483
Unit measurement: micrograms albumin produced per hour
*Each cell represents measurement from an independent BEL

## Sheet: Figure 2j
Anderson et al – Fig 2j. BEL Ammonia Clearance
Time (h)	Media Control					HUVEC Only						Hepatocyte Only								Co-culture
	Media #1	Media #2	Media #3	Media #4		HUVEC Only-1	HUVEC Only-2	HUVEC Only-3	HUVEC Only-4	HUVEC Only-5		Hep Only-1	Hep Only-2	Hep Only-3	Hep Only-4	Hep Only-5	Hep Only-6	Hep Only-7		Co-culture-1	Co-culture-2	Co-culture-3	Co-culture-4	Co-culture-5	Co-culture-6	Co-culture-7
0	0.84674	0.86777	0.80949	0.81452		0.86331	0.89191	0.75387	0.73393	0.72928		0.80555	0.83487	0.74501	0.68369	0.68449	0.7422	0.7821		0.89742	0.81931	0.83935	0.80949	0.70001	0.84627	0.81452
1	0.83368	0.86329	0.82106	0.82146		0.91722	0.94879	0.75524	0.75049	0.78523		0.74779	0.71195	0.7023	0.68295	0.67965	0.62914	0.66892		0.84818	0.79946	0.80141	0.72178	0.69408	0.82521	0.71074
2	0.84451	0.87612	0.82298	0.82122		0.95534	0.95796	0.78637	0.7607	0.80903		0.70103	0.66097	0.66123	0.68329	0.6699	0.58015	0.61983		0.82554	0.75769	0.76954	0.71345	0.69368	0.82615	0.68158
7	0.86869	0.9208	0.83573	0.8506		1.20652	1.23143	0.93608	0.86974	0.94824		0.539	0.45795	0.48692	0.64123	0.63159	0.37086	0.42103		0.80206	0.59768	0.60786	0.71618	0.69841	0.696	0.49997
23	0.95808	1.00639	0.90316	0.89694		1.47297	1.76117	1.34611	1.1568	1.37808		0.23558	0.15865	0.18304	0.57399	0.52558	0.09553	0.13105		0.63296	0.30514	0.33036	0.7286	0.68494	0.38361	0.22313
Unit measurement: Total mmols of ammonia in culture
*Each column represents measurements from an independent BEL

## Sheet: Figure 2k
Anderson et al – Fig 2k. BEL Urea Production
Time (h)	Media #1	Media #2	Media #3	Media #4		HUVEC Only-1	HUVEC Only-2	HUVEC Only-3	HUVEC Only-4	HUVEC Only-5		Hep Only-1	Hep Only-2	Hep Only-3	Hep Only-4	Hep Only-5	Hep Only-6		Co-culture-1	Co-culture-2	Co-culture-3	Co-culture-4	Co-culture-5	Co-culture-6
0	282.431	98.467	292.633	0		366.194	320.165	340.958	448.883	163.915		422.17	556.014	590.636	837.629	571.344	397.406		268.868	207.547	836.018	423.11	0	316.627
1	158.398	119.693	354.381	0		403.243	364.387	374.248	251.289	264.151		1004.13	789.505	525.666	536.405	847.877	597.877		462.264	510.613	599.227	670.103	556.014	415.684
2	28.4579	258.844	377.47	0		507.947	70.1651	516.001	746.886	0		1114.39	561.91	833.333	840.851	708.726	599.646		636.793	575.472	1058.31	380.692	784.788	571.934
7	0	409.788	582.582	290.684		529.961	580.189	516.001	575.064	206.368		1209.32	1659.2	1652.17	1295.64	1609.67	1428.66		715.212	1458.73	635.202	1505.05	1108.49	1498.82
23	78.3935	0	444.588	253.538		681.916	1522.99	591.173	605.133	697.524		3297.76	0	2985.39	2316.37	4435.73	5028.3		2146.23	2944.57	3144.33	3262.99	3534.79	3535.97
Unit measurement: Total mmols of urea in culture
*Each column represents measurements from an independent BEL

## Sheet: Figure 3b
Anderson et al – Fig 3b. in vitro BEL blood perfusion studies
Decell-1				Decell-2				Native Liver-1				Native Liver-2				HUVEC Only-1				HUVEC Only-2				HUVEC Only-3				HUVEC Only-4				HUVEC Only-5				Hep Only-1				Hep Only-2				Hep Only-3					Co-culture-1
Time (min)	Flow rate (mL/min)	Pressure (mmHg)		Time (min)	Flow rate (mL/min)	Pressure (mmHg)		Time (min)	Flow rate (mL/min)	Pressure (mmHg)		Time (min)	Flow rate (mL/min)	Pressure (mmHg)		Time (min)	Flow rate (mL/min)	Pressure (mmHg)		Time (min)	Flow rate (mL/min)	Pressure (mmHg)		Time (min)	Flow rate (mL/min)	Pressure (mmHg)		Time (min)	Flow rate (mL/min)	Pressure (mmHg)		Time (min)	Flow rate (mL/min)	Pressure (mmHg)		Time (min)	Flow rate (mL/min)	Pressure (mmHg)		Time (min)	Flow rate (mL/min)	Pressure (mmHg)		Time (min)	Flow rate (mL/min)	Pressure (mmHg)			Time (min)
0	171	21		0	198	19		0	300	8		0	300	9		0				0				0				0				0	390	12		0		36		0	370	26		0	200	5			0
0.5	134	23		1.5	146	20		2	260	10		1	350	12		0.5	300	10		1	380	12		1	294	7		1	300	6		2	380	18		0.5	300	13		0.5	280	45		1	250	24			1
1	78	24		2	106	20		4	266	11		3	350	13		2.5	320	12		4	209	6		2	313	9		2	350	10		3	327	18		2	17	13		1	175	45		1.5	135	34			2.5
1.5	36	21		3	54	19		7	274	11		4	350	13		5	320	13		7	307	10		3	222	11		3	370	14		4	281	15		4	14	12		1.5	50	30		2.5	20	19			7.5
2	15	14		4	20	14		9	282	11		5	350	13		9	304	13		8	317	12		4.5	319	13		4	370	16		6.5	228	14		6	13	12		2	18	20		3.5	15	12			11
2.5	13	12		5	15	12		12	280	11		10	350	12		13	274	13		13	324	12		7	311	12		5.5	364	14		8	169	17		8	14	12		3.5	15	12		5	12	12			13
3.5	10	12		6.5	15	12		17	302	11		15	350	11		18	263	13		15	324	12		9.5	306	12		7.5	326	13		9.5	123	14		13	13	12		4	16	12		7	12	13			16
6	10	12		8	13	12		21	308	12		20	370	12		23	264	12		17	322	12		12	304	12		14	311	12		11	103	14		16	13	12		4.5	16	12		9	10	12			20
9	10	12		9	13	12		24	313	11		30	370	12		28	265	12		18	320	12		14	301	12		17	308	12		13	81	13		18	0	13		8	15	10		12	10	12			32
11.5	10	12		12.5	13	12		26	315	12						35	258	12		20	320	12		16	299	12		23.5	305	12		15	67	12		21	11	13		12	14	12		15	0	12
14	0	12		13	12	12		34	326	12										23	321	12		20.5	299	12		27	303	12		17	62	13		25	0			13.5	14	12
16	0	12		15	0	12														28	329	12		36	299	12		32	293	12		18.5	54	12						15	0	12
																				31	331	12										25.5	46	12
																																28	46	12
																																31	48	12
[truncated: 14 more columns]

## Sheet: Figure 3c
Anderson et al – Fig 3c. in vitro BEL blood perfusion studies - flow rates after 30 minutes of perfusion
Native Livers	Decell	HUVEC Only	Hep Only	Coculture
326	0	258	0	118
370	0	331	0	181
		299	0	144
		293		293
		48		218
Flow rates (mL/min) after 30 minutes of perfusion at a pressure of 12mmHg
*Each cell represents an independent BEL

## Sheet: Figure 4d
Anderson et al – Fig 4d. Post-operative survival time
Animal	Survival Time (h)
PC Shunt-1	48.5
PC Shunt-2	24.1
BEL Implant-1	47.8
BEL Implant-2	37.4
BEL Implant-3	42.2

## Sheet: Figure 4e
Anderson et al – Fig 4e. Blood ammonia accumulation kinetics
PC Shunt-1			PC Shunt-2			BEL Implant-1			BEL Implant-2			BEL Implant-3
Time (h)	Blood Ammonia Level (mM)		Time (h)	Blood Ammonia Level (mM)		Time (h)	Blood Ammonia Level (mM)		Time (h)	Blood Ammonia Level (mM)		Time (h)	Blood Ammonia Level (mM)
0	0.039		0	0.027		0	0.026		0	0.039		0	0.054
4	0.227		4	0.349		4	0.231		4	0.312		4	0.163
8	0.347		8	0.538		8	0.353		8	0.285		8	0.245
12	0.422		12	0.707		12	0.391		12	0.359		16	0.268
16	0.541		16	0.925		16	0.435		16	0.404		20	0.262
20	0.76		20	0.894		20	0.438		20	0.479		24	0.284
24	0.59		24	1*		24	0.527		24	0.525		28	0.252
28	0.567					28	0.493		28	0.499		32	0.25
32	0.715					32	0.471		32	0.638		36	0.226
36	0.835					36	0.463		36	0.696		40	0.271
40	0.979					40	0.452		37.6	0.818		43	0.293
44	1*					44	0.383
48	1*
* Value above upper limit of quantification for assay (>1mM)
